# Supplementary material for: Telomere Lengths and Serum Proteasome Concentrations in Patients with Type 1 Diabetes and Different Severities of Diabetic Retinopathy in Latvia and Lithuania
Source: J Clin Med. 2022 May 13;11(10):2768. doi: 10.3390/jcm11102768 (PMC9146024; doi:10.3390/jcm11102768)
Supplement: Supplementary file 1 [file jcm-11-02768-s001.zip]

Archive with 1 entries (1 files):
- jcm-1650137-supplementary.xlsx
