# Supplementary material for: Telomere Lengths and Serum Proteasome Concentrations in Patients with Type 1 Diabetes and Different Severities of Diabetic Retinopathy in Latvia and Lithuania
Source: J Clin Med. 2022 May 13;11(10):2768. doi: 10.3390/jcm11102768 (PMC9146024; doi:10.3390/jcm11102768)
Supplement: Supplementary file 1 [file jcm-11-02768-s001.zip › jcm-1650137-supplementary.xlsx]

## Sheet: data
Code	LV_LT	Age, years	Sex	Height, m	Weight, kg	BMI, kg/m2	Waist, cm	Hips, cm	Waist/hip ratio	Systolic blood pressure, mmHg	Diastolic blood pressure, mmHg	Usage of hypotensive drugs	Arterial hypertension	Duration of diabetes, years	Albuminuria (mg/mmol)	Microalbuminuria level	Diabetic nephropathy	Retinopathy	Coronary heart disease	Stroke	Myocardial infarction	Periferal artery disease	Cardiovascular disease	Polyneuropathy	Smoking	HbA1c, %	Total cholesterol, mmol/l	HDL, mmol/l	LDL, mmol/l	TG, mmol/l	Serum creatinine, mkmol/l	Serum creatinine, mg/dL	eGFR, ml/min/1.73m2	eGFR cat.	Statine usage	Fibrate usage	Ezetimibe usage	Lipid-lowering medication	ACEI/ARB usage	Beta blockers usage	Beta-globin Rep. average Ct	Telomere Rep. average Ct	Difference	Relative telomere length	Circulating proteasomes, ng/ml
1	LV	43	2	1.68	59	20.9	74	98	0.76	120	70	0	0	24	0.34	1	0	0	0	0	0	0	0	1	0	7.3	4.1	2.11	1.71	0.42	48	0.542986	115.366	0	0	0	0	0	0	0	25.516	29.5302	-4.01424	0.061886	1000
2	LV	31	2	1.65	60	22	73	95	0.77	120	70	0	0	21	54	3	1	1	0	0	0	0	0	1	0	8.3	6.27	2	3.72	1.23	67	0.757919	104.871	0	0	0	0	0	0	0	26.0254	29.434	-3.40856	0.0941719	180
3	LV	30	1	1.78	80	25.2	100	110	0.91	150	100	1	1	17	122.9	3	1	0	0	0	0	0	0	1	1	10.2	4.8	1.58	2.15	2.4	160	1.80995	49.0745	1	1	0	0	1	1	0	26.5692	29.932	-3.36284	0.0972041	400
4	LV	43	2	1.69	65	22.8	74	100	0.74	138	70	1	1	20	2.58	1	0	0	0	0	0	0	0	0	1	NA	6.4	2.88	3.4	1.03	70	0.791855	91.4209	0	0	0	0	0	1	0	24.7199	26.6787	-1.95877	0.257247	170
5	LV	38	1	1.86	78	22.5	83	101	0.82	110	70	0	0	32	3.18	2	0	1	0	0	0	0	0	0	1	6.3	3.82	0.97	2.4	1.31	64	0.723982	118.069	0	0	0	0	0	0	0	25.0117	27.5881	-2.57639	0.167661	240
6	LV	45	2	1.6	73	28.5	90	108	0.83	120	70	1	1	35	0.1	1	0	1	0	0	0	0	0	1	0	7.4	5.63	1.7	3.33	0.67	77	0.871041	80.3341	0	0	0	0	0	1	0	24.3665	27.5375	-3.17102	0.111027	140
7	LV	23	1	1.81	105	32.1	91	120	0.76	140	70	1	1	21	0.43	1	0	0	0	0	0	0	0	1	0	7.4	3.42	1.17	2.06	0.59	72	0.81448	124.99	0	0	0	0	0	1	0	25.1515	27.8376	-2.6861	0.155383	200
8	LV	45	1	1.76	84	27.1	104	100	1.04	90	60	1	1	35	41.6	3	1	1	0	0	0	0	0	1	0	10.1	4.2	0.8	1.81	3.6	93	1.05204	85.1098	0	0	0	0	0	1	0	24.2772	26.4228	-2.14559	0.226002	210
9	LV	37	2	1.56	52	21.4	64	85	0.75	155	90	1	1	35	PD	4	1	1	1	0	0	1	1	1	0	9.6	5.8	1.08	3.5	2.6	681	7.70362	6.09254	1	0	0	0	0	0	0	24.3384	26.3626	-2.02422	0.245838	200
10	LV	28	2	1.58	60	24	80	106	0.75	120	80	1	1	19	325.9	3	1	1	0	0	0	0	0	1	0	8.4	5.38	1.69	3.46	0.93	86	0.972851	79.1993	0	0	0	0	0	1	1	24.609	26.8159	-2.20683	0.21661	440
11	LV	43	2	1.69	71	24.9	84	100	0.84	100	55	0	0	25	0	1	0	0	0	0	0	0	0	1	0	10.8	5.94	2.62	3.13	0.65	59	0.667421	107.794	0	0	0	0	0	0	0	24.8767	28.0093	-3.13258	0.114025	100
12	LV	45	1	1.92	121	32.8	109	114	0.96	152	96	1	1	21	0.91	1	0	0	0	0	0	0	0	1	0	9.2	7.2	1.68	4.79	1.7	64	0.723982	112.404	0	1	0	0	1	1	0	25.0984	29.0486	-3.95023	0.064694	290
13	LV	31	1	1.8	81	25	87	108	0.81	130	80	0	0	19	0.26	1	0	0	0	0	0	0	0	0	0	8.4	3.93	0.97	2.53	0.95	61	0.690045	126.491	0	0	0	0	0	0	0	25.3243	29.4703	-4.14609	0.0564812	80
14	LV	86	1	1.64	71	26.4	86	89	0.97	152	82	1	1	46	0.74	1	0	1	1	0	1	0	1	0	0	10.2	5.5	1.72	3.5	0.6	93	1.05204	63.8114	0	1	0	0	1	1	1	25.11	27.8705	-2.76054	0.147569	130
15	LV	25	2	1.57	54	21.9	73	88	0.83	110	70	0	0	21	0.27	1	0	0	0	0	0	0	0	1	1	9.5	5	1.55	3.07	0.8	55	0.622172	125.181	0	0	0	0	0	0	0	24.6379	27.4124	-2.77451	0.146147	170
16	LV	33	2	1.64	64	23.8	69	99	0.7	120	72	0	0	22	0	1	0	0	0	0	0	0	0	0	0	7.6	2.8	1.48	1.18	0.4	39	0.441176	132.511	0	0	0	0	0	0	0	24.3831	27.0864	-2.70325	0.153547	100
17	LV	57	2	1.69	70	24.5	88	109	0.81	120	60	0	0	31	0.17	1	0	0	0	0	0	0	0	1	0	8.9	6.36	1.74	4.21	1.07	53	0.599548	101.206	0	1	0	0	1	0	0	24.5802	28.6866	-4.10641	0.0580561	150
18	LV	19	2	1.62	85	32.4	81	110	0.74	120	75	0	0	14	0.18	1	0	0	0	0	0	0	0	0	0	11.3	5.2	1.18	3.52	1.1	54	0.61086	131.361	0	0	0	0	0	0	0	25.7652	28.9117	-3.14647	0.112932	230
19	LV	43	1	1.86	120	34.7	140	122	1.15	150	90	1	1	21	14	2	0	1	0	0	0	0	0	0	1	NA	5.95	1.43	3.38	3.22	66	0.746606	112.561	0	0	0	0	0	1	0	28.243	31.5475	-3.30451	0.101214	150
20	LV	72	1	1.72	70	23.7	96	101	0.95	140	80	1	1	42	0.29	1	0	1	0	0	0	0	0	1	0	6	4.7	1.42	2.3	2.2	60	0.678733	95.484	0	0	0	0	0	1	0	27.2241	28.5801	-1.35594	0.390679	0
21	LV	19	2	1.53	48	20.5	71	86	0.83	110	65	0	0	13	7.41	2	0	0	0	0	0	0	0	1	0	11.5	5.5	1.43	2.87	2.7	33	0.373303	154.466	0	0	0	0	0	0	0	27.372	30.4468	-3.07486	0.118679	80
22	LV	31	2	1.79	89	27.8	77	104	0.74	150	100	1	1	13	1.02	1	0	0	0	0	0	0	0	1	0	7.1	5.91	2.1	3.21	0.77	51	0.576923	123.033	0	0	0	0	0	0	0	30.478	31.3448	-0.866785	0.548367	0
23	LV	45	2	1.6	63	24.6	83	100	0.83	120	65	1	1	40	2.2	1	0	1	0	0	0	0	0	1	0	8.8	4.16	1.49	2.32	1.2	69	0.780543	91.7273	0	1	0	0	1	1	1	25.5757	30.063	-4.48737	0.0445829	0
24	LV	46	1	1.86	96	27.7	90	99	0.91	133	80	0	0	12	1.19	1	0	0	0	0	0	0	0	1	0	6.3	5.1	1.05	3.4	1.4	76	0.859729	104.005	0	0	0	0	0	0	0	24.8189	29.355	-4.53608	0.0431026	30
25	LV	53	1	1.79	82	25.6	96	105	0.91	130	85	1	1	25	0.88	1	0	1	1	0	1	1	1	1	0	8.6	3.8	1.48	1.88	1	75	0.848416	99.5554	0	1	0	0	1	1	1	25.754	29.6189	-3.86481	0.0686399	210
26	LV	23	2	1.48	54	24.7	NA	NA	NA	145	105	0	1	16	137.8	3	1	1	0	0	0	0	0	1	0	13	6.13	1.47	4.34	1.69	67	0.757919	110.933	0	0	0	0	0	0	0	25.1236	28.9309	-3.8073	0.0714315	40
27	LV	58	2	1.6	81	31.6	93	104	0.89	125	65	1	1	34	0.38	1	0	1	0	0	0	0	0	1	1	10	5.7	1.72	3.3	1.4	74	0.837104	76.9319	0	0	0	0	0	1	1	24.7935	27.7881	-2.99462	0.125467	30
28	LV	33	2	1.64	55	20.4	63	87	0.72	125	95	0	1	21	13.42	2	0	1	0	0	0	0	0	0	1	8.1	5.2	1.77	3.05	1	66	0.746606	105.305	0	0	0	0	0	0	0	25.1134	29.1003	-3.9868	0.0630743	310
29	LV	31	2	1.69	72	25.2	77	104	0.74	123	94	0	1	18	0.09	1	0	0	0	0	0	0	0	0	0	7.2	4.01	1.72	0.84	1.21	50	0.565611	123.838	0	0	0	0	0	0	0	24.2139	25.9543	-1.74039	0.299289	0
30	LV	35	2	1.78	56	17.7	76	96	0.79	126	96	0	1	15	20	2	0	1	0	0	0	0	0	1	0	11.4	5.2	1.3	2.98	2.1	37	0.418552	132.945	0	0	0	0	0	0	0	25.0484	28.5618	-3.51342	0.0875701	70
31	LV	45	1	1.74	69	22.8	73	89	0.82	150	90	1	1	15	12.32	2	0	0	0	0	0	0	0	1	1	11.3	4.1	1.83	1.33	2.1	59	0.667421	116.225	0	0	0	0	0	1	1	25.0484	28.1001	-3.05178	0.120593	50
32	LV	24	2	1.57	59	23.9	75	90	0.83	104	74	0	0	18	2.45	1	0	0	0	0	0	0	0	1	0	13	5.2	1.05	3.28	1.9	51	0.576923	129.234	0	0	0	0	0	0	0	23.9307	24.3657	-0.43495	0.739719	40
33	LV	27	1	1.75	60	19.6	75	88	0.85	134	85	0	0	12	44.4	3	1	0	0	0	0	0	0	1	1	11.1	3.6	1.04	2.06	1	52	0.588235	138.918	0	0	0	0	0	0	0	24.9083	27.4171	-2.50883	0.175698	150
34	LV	24	1	1.6	55	21.5	60	78	0.77	120	70	0	0	21	0.38	1	0	0	0	0	0	0	0	0	1	10.1	3.5	0.75	2.47	0.7	77	0.871041	120.737	0	0	0	0	0	0	0	24.2912	24.8603	-0.569142	0.674018	100
35	LV	49	1	1.83	68	20.3	78	90	0.87	105	78	0	0	17	0.55	1	0	0	0	0	0	0	0	1	1	9.3	3.4	1.58	1.75	1.08	66	0.746606	107.916	0	0	0	0	0	0	0	25.0653	25.9432	-0.877879	0.544167	90
36	LV	39	2	1.72	84	28.4	103	123	0.84	113	83	0	0	23	0.04	1	0	1	0	0	0	0	0	1	0	8.8	4.44	1.44	2.62	1.33	72	0.81448	90.8776	0	0	0	0	0	0	0	24.1669	25.433	-1.26611	0.415781	0
37	LV	27	1	1.65	55	20.2	65	80	0.81	138	100	1	1	25	63	3	1	0	0	0	0	0	0	1	1	10.3	5.97	1.35	4.58	1.24	91	1.02941	99.1534	0	0	0	0	0	1	0	25.1039	28.2151	-3.11115	0.115731	170
38	LV	31	1	1.67	70	25.1	84	96	0.88	133	86	0	0	20	2.87	2	0	0	0	0	0	0	0	1	0	7.4	NA	NA	NA	NA	69	0.780543	120.244	0	0	0	0	0	0	0	25.168	27.7742	-2.60616	0.164235	140
39	LV	27	1	1.8	77	23.8	80	86	0.93	115	65	0	0	11	0.2	1	0	0	0	0	0	0	0	0	1	8	4.1	1.29	2.54	0.6	74	0.837104	120.166	0	0	0	0	0	0	0	24.5661	27.4525	-2.88641	0.13524	1030
40	LV	24	2	1.67	65	23.3	89	88	1.01	145	93	1	1	19	54	3	1	0	0	0	0	0	0	0	0	8	NA	NA	NA	NA	45	0.50905	134.667	0	0	0	0	0	0	1	24.39	26.7835	-2.39344	0.190328	460
41	LV	54	2	1.6	70	27.3	83	95	0.87	111	81	0	0	16	2.09	1	0	0	0	0	0	0	0	0	0	8.3	6.1	2.12	3.43	1.3	56	0.633484	101.506	0	0	0	0	0	0	0	25.2237	26.3213	-1.09763	0.467282	260
42	LV	28	2	1.68	54	19.1	63	87	0.72	120	85	1	1	26	3.02	1	0	1	0	0	0	0	0	0	0	8.03	5.85	1.78	3.61	0.7	57	0.644796	121.139	0	0	0	0	0	1	0	25.022	28.0428	-3.02085	0.123207	100
43	LV	43	1	1.76	100	32.3	94	103	0.91	133	83	1	1	11	0.22	1	0	0	0	0	0	0	0	0	0	8.5	5.9	1.69	3.74	1.1	88	0.995475	92.2778	0	0	0	0	0	1	0	24.7981	29.4817	-4.68365	0.0389119	180
44	LV	42	1	1.67	56	20.1	70	79	0.89	155	102	0	1	13	722	3	1	0	0	0	0	0	0	1	1	11.5	4.4	1.88	1.85	1.4	71	0.803167	110.003	0	0	0	0	0	0	0	26.1405	29.9224	-3.78187	0.0727014	190
45	LV	49	1	1.84	80	23.6	92	92	1	123	86	1	1	22	0.39	1	0	1	0	0	0	0	0	1	0	8.35	5.55	1.66	3.25	1.22	66	0.746606	107.916	0	1	0	0	1	1	0	25.2491	27.2603	-2.01118	0.24807	120
46	LV	24	1	1.84	83	24.5	77	92	0.84	136	75	0	0	11	0.6	1	0	0	0	0	0	0	0	0	1	8.2	NA	1.16	2.2	0.94	75	0.848416	122.05	0	0	0	0	0	0	0	25.6978	30.1178	-4.42006	0.046712	530
47	LV	24	1	1.82	70	21.1	70	81	0.86	133	86	0	0	15	1.44	1	0	0	0	0	0	0	0	1	1	11	2.9	1.21	1.15	1.2	127	1.43665	67.6772	1	0	0	0	0	0	0	25.5365	29.3944	-3.85795	0.0689672	250
48	LV	48	1	1.73	78	26.1	93	95	0.98	136	94	1	1	26	1.6	1	0	1	0	0	0	0	0	1	0	9.3	5.79	2.01	3.3	1.67	53	0.599548	118.93	0	0	0	0	0	1	1	25.6474	29.52	-3.87262	0.0682693	220
49	LV	32	1	1.8	72	22.2	80	93	0.86	123	86	0	0	17	1.61	1	0	0	0	0	0	0	0	1	1	9.5	3.54	1.26	1.84	0.97	78	0.882353	113.535	0	0	0	0	0	0	0	25.765	30.3811	-4.61614	0.0407759	540
50	LV	54	1	1.72	71	24	77	94	0.82	139	78	0	0	32	0	1	0	0	0	0	0	0	0	1	1	9.8	3.48	1.65	1.78	0.82	74	0.837104	99.4054	0	0	0	0	0	0	0	28.2083	32.2922	-4.0839	0.0589688	200
51	LV	50	1	1.86	108	31.2	105	109	0.96	148	97	0	1	34	2.9	2	0	1	0	0	0	0	0	1	0	7.5	6.4	2.05	3.31	2.4	69	0.780543	105.22	0	0	0	0	0	0	0	27.1955	30.4011	-3.20562	0.108395	1130
52	LV	30	1	1.85	76	22.2	74	84	0.88	130	74	0	0	10	0.84	1	0	0	0	0	0	0	0	1	1	9.9	3.9	1.74	1.93	0.6	62	0.701357	126.535	0	0	0	0	0	0	0	25.3355	27.8956	-2.56009	0.169565	130
53	LV	43	2	1.64	63	23.4	80	90	0.89	126	79	1	1	20	1.8	1	0	0	0	0	0	0	0	1	1	8.6	5.7	2.25	2.92	1.2	66	0.746606	98.1613	0	0	0	0	0	1	0	24.5989	25.7803	-1.18146	0.440904	40
54	LV	32	1	1.81	87	26.6	89	100	0.89	125	83	0	0	25	24 mg/24h	1	0	0	0	0	0	0	0	1	0	8.7	5.3	1.77	3.26	0.6	77	0.871041	114.139	0	0	0	0	0	0	0	24.6671	27.1834	-2.51633	0.174788	110
55	LV	35	1	1.9	95	26.3	90	98	0.92	141	97	1	1	10	0.25	1	0	0	0	0	0	0	0	1	1	8.3	6.09	2.07	3.02	2.19	75	0.848416	112.974	0	0	0	0	0	1	0	24.3117	27.6675	-3.35575	0.0976828	420
56	LV	32	1	1.87	110	31.5	105	112	0.94	133	83	1	1	13	17 mg/24h	1	0	0	0	0	0	0	0	0	0	9.7	5.35	1.54	3.47	0.75	77	0.871041	114.139	0	0	0	0	0	1	1	23.6882	26.7681	-3.07992	0.118264	120
57	LV	49	2	1.8	90	27.8	112	116	0.97	127	71	1	1	37	422 mg/24h	2	0	1	0	0	0	0	0	1	0	8.3	5.25	1.38	3.3	1.26	56	0.633484	105.135	0	1	0	0	1	1	1	24.7016	26.6623	-1.96065	0.256913	1900
58	LV	29	2	1.75	89	29.1	79	106	0.75	124	87	1	1	12	22 mg/24h	1	0	0	0	0	0	0	0	0	0	11.07	3.97	1.76	1.81	0.88	62	0.701357	116.809	0	0	0	0	0	0	1	27.4089	28.907	-1.49808	0.354024	80
59	LV	19	1	1.7	55	19	69	83	0.83	125	79	1	1	13	3.85	2	0	0	0	0	0	0	0	1	1	12.9	4.5	1.27	2.8	1.23	80	0.904977	122.563	0	0	0	0	0	1	0	26.443	29.4067	-2.96373	0.128183	50
60	LV	23	2	1.64	60	22.3	73	91	0.8	119	83	0	0	14	10 mg/24h	1	0	0	0	0	0	0	0	0	0	8.8	NA	NA	NA	NA	NA	NA	NA	NA	0	0	0	0	0	0	25.1623	28.7188	-3.5565	0.0849935	50
61	LV	57	2	1.69	70	24.5	77	100	0.77	124	76	1	1	33	67 mg/24h	2	1	1	1	0	0	0	1	1	0	10	NA	NA	NA	3.01	99	1.11991	54.4923	1	1	0	0	1	1	1	29.0584	31.2292	-2.17084	0.222082	120
62	LV	50	1	1.76	70	22.6	88	88	1	113	73	1	1	14	NA	NA	1	1	0	0	0	0	0	1	0	7.7	4.91	2.24	2.07	1.32	235	2.65837	26.7917	1	0	0	0	0	1	1	25.2797	27.7627	-2.48303	0.178868	60
63	LV	42	1	1.72	70	23.7	80	93	0.86	127	83	1	1	36	KT	4	1	1	0	0	1	0	1	1	0	NA	3.39	1.57	1.16	1.47	108	1.22172	72.5468	0	1	0	0	1	1	0	24.9549	25.9159	-0.960985	0.513706	70
64	LV	20	2	1.69	53	18.6	63	92	0.68	109	78	0	0	11	5,39 mg/24h	1	0	0	0	0	0	0	0	1	0	NA	NA	NA	NA	NA	74	0.837104	100.47	0	0	0	0	0	0	0	24.7967	26.1553	-1.35855	0.389974	NA
65	LV	28	1	1.77	78	24.9	86	100	0.86	151	88	1	1	16	4.425 mg/24h	1	0	1	0	0	0	0	0	1	0	7.2	3.09	0.92	1.51	1.35	128	1.44796	65.181	0	1	0	0	1	0	1	26.2889	29.1616	-2.87268	0.136532	250
66	LV	26	2	1.76	114	36.8	114	121	0.94	123	92	1	1	22	0.32	1	0	1	0	0	0	0	0	1	0	9.17	3.62	1.13	2.25	0.89	62	0.701357	119.297	0	1	0	0	1	1	1	26.2534	28.6849	-2.43152	0.18537	140
67	LV	39	2	1.55	59	24.6	76	98	0.78	133	76	1	1	33	KT	4	1	1	0	0	0	0	0	1	0	9.7	4.85	1.99	2.66	0.77	57	0.644796	112.131	0	0	0	0	0	0	NA	30.972	32.8416	-1.86958	0.273653	30
68	LV	58	2	1.64	74	27.5	92	99	0.93	112	66	1	1	23	0.3	1	0	1	0	1	0	0	1	0	0	10.09	2.72	1.06	1.35	0.68	75	0.848416	75.6935	0	1	0	0	1	1	1	28.0127	30.6936	-2.6809	0.155944	170
69	LV	24	2	1.63	63	23.7	74	99	0.75	113	72	0	0	18	0.5	1	0	0	0	0	0	0	0	1	0	8.8	3.1	1.07	1.62	0.86	65	0.735294	114.267	0	0	0	0	0	0	0	26.3187	30.7849	-4.46611	0.0452448	280
70	LV	35	2	1.74	96	31.7	104	110	0.95	118	71	0	0	20	8.35	2	0	1	0	0	0	0	0	0	0	8.6	NA	NA	NA	NA	NA	NA	NA	NA	0	0	0	0	0	0	28.4812	30.4849	-2.0036	0.249377	280
71	LV	51	2	1.74	73	24.1	76	98	0.78	99	68	1	1	35	1.27	1	0	1	0	0	0	0	0	1	0	9.7	8.15	2.59	4.75	1.78	84	0.950226	69.3281	0	0	0	0	0	0	1	30.9824	32.2834	-1.30097	0.405852	40
72	LV	32	1	1.85	98	28.6	100	106	0.94	113	76	1	1	23	118 mg/24h	2	0	1	0	0	0	0	0	1	0	8.6	5.58	1.08	3.55	2.1	103	1.16516	82.4166	0	1	0	0	1	1	1	27.5446	29.0194	-1.47483	0.359775	110
73	LV	22	1	1.76	56	18.1	70	75	0.93	156	105	0	1	21	160.24	3	1	1	0	0	0	0	0	0	0	11.5	4.97	1.17	3.12	1.45	326	3.68778	21.9565	1	0	0	0	0	0	0	25.5168	28.7803	-3.26356	0.104128	50
74	LV	35	2	1.78	70	22.1	80	100	0.8	118	83	1	1	23	275 mg/24h	2	0	1	0	0	0	0	0	1	1	9.2	6.13	2.03	3.55	1.21	102	1.15385	61.3447	0	0	0	0	0	0	1	26.2776	29.2991	-3.02148	0.123152	NA
75	LV	34	1	1.83	65	19.4	81	91	0.89	123	83	0	0	19	18.76	2	1	1	0	0	0	1	1	1	0	8	4.12	1.43	1.66	2.18	223	2.52262	31.9399	1	0	0	0	0	0	0	26.5139	30.0909	-3.57696	0.0837967	30
76	LV	66	2	1.56	57	23.4	75	100	0.75	128	85	1	1	38	9 mg/24h	1	0	1	1	0	0	0	1	1	0	9.9	7.05	2.6	4.04	1.2	66	0.746606	83.5166	0	0	0	0	0	1	0	25.1037	28.395	-3.29128	0.102147	90
77	LV	20	1	1.79	68	21.2	80	92	0.87	128	90	0	1	16	19 mg/24h	1	0	0	0	0	0	0	0	1	1	10.6	4.76	1.35	1.86	3.42	57	0.644796	140.516	0	0	0	0	0	0	0	26.0048	27.3182	-1.31336	0.402382	50
78	LV	32	2	1.73	86	28.7	88	108	0.81	110	90	0	1	12	1.45	1	0	0	0	0	0	0	0	1	0	11.8	5.66	2.05	2.93	1.49	61	0.690045	115.183	0	0	0	0	0	0	0	23.4302	24.6858	-1.25553	0.418839	NA
79	LV	49	1	1.77	62	19.8	73	85	0.86	117	57	1	1	34	KT	4	1	1	0	0	0	0	0	0	0	6.6	1.67	0.63	0.53	1.13	185	2.09276	36.0298	1	1	0	0	1	1	0	24.2113	28.1254	-3.91412	0.0663335	160
80	LV	50	1	1.86	67	19.4	74	92	0.8	124	74	0	0	31	0.25	1	0	1	0	0	0	0	0	1	1	8.7	5.01	2.99	1.42	1.31	80	0.904977	98.5793	0	0	0	0	0	0	0	24.8808	27.4899	-2.60918	0.163893	120
81	LV	20	1	1.76	55	17.8	77	91	0.85	104	63	0	0	15	2.11	1	0	0	0	0	0	0	0	0	0	13.3	NA	NA	NA	NA	63	0.71267	134.853	0	0	0	0	0	0	0	24.8487	28.0025	-3.15384	0.112357	120
82	LV	27	2	1.7	60	20.8	74	99	0.75	133	80	0	0	12	0.76	1	0	0	0	0	0	0	0	1	0	7.2	4.81	1.78	2.63	0.89	62	0.701357	118.462	0	0	0	0	0	0	0	26.3034	29.347	-3.04362	0.121277	130
83	LV	28	2	1.7	58	20.1	77	100	0.77	117	75	0	0	25	8.78	2	0	1	0	0	0	0	0	1	0	12.5	5.86	1.45	3.74	1.48	69	0.780543	103.362	0	1	0	0	1	0	0	28.334	31.1704	-2.83642	0.140008	170
84	LV	32	2	1.68	58	20.5	76	104	0.73	102	60	0	0	21	0.56	1	0	0	0	0	0	0	0	1	0	9.4	4.68	1.75	2.41	1.14	61	0.690045	115.183	0	0	0	0	0	0	0	24.9088	27.1569	-2.24814	0.210495	110
85	LV	20	1	1.87	87.4	25	81	105	0.77	119	87	0	0	11	0.44	1	0	0	0	0	0	0	0	0	0	9.5	4.23	1.37	2.27	1.3	100	1.13122	92.9275	0	0	0	0	0	0	0	26.2696	29.2384	-2.96883	0.12773	90
86	LV	20	2	1.73	90	30.1	105	120	0.88	120	82	0	0	13	1.29	1	0	0	0	0	0	0	0	0	1	7.6	4.47	1.44	2.14	1.96	67	0.757919	113.295	0	0	0	0	0	0	0	25.1593	28.3781	-3.21883	0.107408	550
87	LV	56	1	1.78	81	25.6	96	103	0.93	126	87	1	1	33	KT	4	1	1	1	1	1	0	1	0	0	NA	NA	NA	NA	NA	669	7.56787	7.25065	1	1	0	0	1	1	0	24.4425	28.7807	-4.33818	0.0494399	120
88	LV	56	2	1.7	75	26	97	108	0.9	178	97	0	1	23	612 mg/24h	3	1	1	0	0	0	0	0	1	0	9.1	3.85	0.89	2.39	1.5	78	0.882353	73.2094	0	0	0	0	0	0	0	24.5308	28.3784	-3.84761	0.0694632	180
89	LV	50	1	1.76	79	25.5	95	96	0.99	170	108	0	1	18	0.67	1	0	0	0	0	0	0	0	0	0	11	5.89	1.7	3.91	1.17	54	0.61086	116.373	0	0	0	0	0	0	0	24.3419	29.5894	-5.24756	0.0263226	150
90	LV	26	2	1.71	100	34.2	100	106	0.94	119	83	0	0	10	0.21	1	0	0	0	0	0	0	0	0	0	8.1	5.75	1.24	3.7	0.93	54	0.61086	125.058	0	0	0	0	0	0	0	24.7412	30.8853	-6.14416	0.0141392	100
91	LV	30	2	1.58	85	34	98	110	0.89	123	85	0	0	18	12.9	2	0	0	0	0	0	0	0	0	0	6.9	5.66	0.99	4.41	1.78	47	0.531674	127.275	0	0	0	0	0	0	0	27.3025	30.2762	-2.97361	0.127308	130
92	LV	51	2	1.68	66	23.4	70	102	0.69	93	64	1	1	35	8.27	2	0	1	0	0	0	0	0	1	0	7	4.72	1.89	2.07	0.58	62	0.701357	100.083	0	0	0	0	0	1	1	27.2397	29.9872	-2.74749	0.14891	120
93	LV	44	2	1.63	70	26.3	81	103	0.79	139	79	1	1	37	8.22	2	0	1	0	0	0	0	0	0	0	9.6	5.76	1.22	3.29	2.97	99	1.11991	59.7029	1	0	0	0	0	1	1	26.5517	29.5617	-3.00999	0.124138	120
94	LV	48	2	1.56	68	27.9	92	98	0.94	153	110	1	1	14	24.3	2	0	0	0	0	0	0	0	1	0	11.1	6.31	2.16	3.29	2.11	82	0.927602	72.8978	0	0	0	0	0	0	0	26.7786	29.95	-3.17142	0.110996	140
95	LV	36	2	1.6	58	22.7	73	92	0.79	146	88	1	1	21	34.9	2	0	0	0	0	0	0	0	1	1	12.6	4.88	0.96	2.85	1.94	60	0.678733	112.603	0	0	0	0	0	0	1	28.3608	30.6714	-2.31054	0.201585	130
96	LV	41	1	1.78	89	28.1	104	100	1.04	130	99	1	1	10	5.92	2	0	0	0	0	0	0	0	1	0	10.6	6.1	1.4	4.34	1.52	61	0.690045	117.911	0	0	0	0	0	0	0	26.849	29.8335	-2.98452	0.126349	50
97	LV	38	2	1.76	91	29.4	92	117	0.79	124	88	1	1	22	3.76	2	0	1	0	0	0	0	0	0	1	6.9	4.15	1.94	1.85	0.86	47	0.531674	120.32	0	0	0	0	0	1	1	26.3051	29.6348	-3.32976	0.0994586	100
98	LV	57	2	1.7	111	38.4	132	130	1.02	164	100	1	1	32	10.9	2	0	1	1	0	1	1	1	1	0	9.8	5.76	1.81	2.64	2.88	71	0.803167	81.4492	0	1	0	1	1	1	1	28.7075	30.7015	-1.99404	0.251036	130
99	LV	49	2	1.69	76	26.6	86	110	0.78	145	81	0	1	26	0.21	1	0	0	0	0	0	0	0	1	0	8.7	4.39	1.61	2.32	0.55	51	0.576923	108.42	0	0	0	0	0	0	0	26.7771	30.113	-3.33591	0.0990359	110
100	LV	54	2	1.73	73	24.4	72	109	0.66	129	73	1	1	30	39.7	3	1	1	0	0	0	0	0	1	0	8.3	5.99	2.08	3.3	0.89	88	0.995475	64.1699	0	0	0	0	0	1	1	26.3253	28.2372	-1.91195	0.265733	50
101	LV	36	2	1.68	70	24.8	79	104	0.76	113	84	1	1	24	6.41	2	0	0	0	0	0	0	0	0	0	6.5	5.57	1.42	3.88	1.04	42	0.475113	126.622	0	0	0	0	0	0	1	25.3453	29.3091	-3.96384	0.0640865	200
102	LV	34	2	1.58	51	20.4	76	98	0.78	105	84	0	0	16	1.47	1	0	0	0	0	0	0	0	0	1	10.9	6.04	2.44	3.04	1.12	37	0.418552	133.882	0	0	0	0	0	0	0	24.5007	28.5013	-4.00059	0.0624743	90
103	LV	37	1	1.81	87	26.6	92	106	0.87	149	89	0	1	5	0.38	1	0	0	0	0	0	0	0	1	0	11.2	4.92	1.15	3.21	0.69	61	0.690045	121.271	0	0	0	0	0	0	0	24.5864	28.7295	-4.14316	0.0565957	7400
104	LV	52	2	1.66	57	20.7	73	98	0.74	132	78	1	1	43	0.17	1	0	1	0	0	0	0	0	1	0	7.2	6.16	2.72	3.16	0.79	29	0.328054	127.826	0	0	0	0	0	0	1	25.1773	29.0936	-3.91631	0.0662328	60
105	LV	32	2	1.74	85	28.1	89	112	0.79	110	76	0	0	10	0.24	1	0	1	0	0	0	0	0	0	0	7.3	4.87	2.07	2.27	0.78	76	0.859729	89.4177	0	0	0	0	0	0	0	25.0089	27.3635	-2.35464	0.195516	110
106	LV	41	1	1.8	103	31.8	109	111	0.98	150	106	0	1	22	0.18	1	0	1	0	0	0	0	0	0	0	8	5.23	1.81	2.73	1.12	64	0.723982	115.607	0	1	0	0	1	0	0	26.068	29.6447	-3.57671	0.0838116	130
107	LV	27	1	1.79	101	31.5	99	114	0.87	134	94	0	1	22	0.25	1	0	0	0	0	0	0	0	0	0	7	NA	NA	NA	NA	NA	NA	NA	NA	0	0	0	0	0	0	27.1072	29.4267	-2.31946	0.200343	120
108	LV	27	1	1.77	78	24.9	81	102	0.79	143	89	0	1	13	0.41	1	0	0	0	0	0	0	0	0	0	7.94	5.54	1.45	3.62	0.53	62	0.701357	129.229	0	0	0	0	0	0	0	25.7444	28.9195	-3.17514	0.11071	60
109	LV	46	1	1.83	112	33.4	112	112	1	143	99	0	1	10	0.21	1	0	0	0	0	0	0	0	0	0	7.1	4.48	1.33	2.96	0.91	67	0.757919	109.535	0	1	0	0	1	0	0	27.4294	31.107	-3.67758	0.0781518	70
110	LV	51	1	1.83	81	24.2	99	104	0.95	146	89	1	1	31	82.5	4	1	1	1	0	1	1	1	1	0	8.1	3.32	0.66	1.51	1.55	658	7.44344	7.66189	1	1	0	0	1	1	1	25.3542	27.8265	-2.47231	0.180203	70
111	LV	60	2	1.68	91	32.2	107	114	0.94	123	93	0	1	30	0.72	1	0	0	0	0	0	0	0	1	0	9	5.8	1.79	2.79	2.54	43	0.486425	106.153	0	1	0	0	1	0	0	25.1242	30.2339	-5.10967	0.0289625	520
112	LV	37	1	1.92	120	32.6	115	116	0.99	147	91	1	1	11	0.19	1	0	0	0	0	0	0	0	1	0	10.1	6.22	1.7	2.9	2.94	64	0.723982	118.901	0	0	0	0	0	1	1	24.4401	29.896	-5.45588	0.0227833	50
113	LV	46	1	1.83	80	23.9	86	100	0.86	126	82	0	0	10	0.3	1	0	0	0	0	0	0	0	0	1	8.3	6.06	2.04	3.28	0.73	48	0.542986	125.626	0	0	0	0	0	0	0	24.7604	28.9592	-4.1988	0.0544549	80
114	LV	41	1	1.8	116	35.8	126	112	1.13	129	94	0	1	29	7.84	2	0	1	0	0	0	0	0	1	0	8	3.7	0.79	1.97	0.56	72	0.81448	110.144	0	0	0	0	0	0	0	30.7508	29.7295	1.02134	2.02981	100
115	LV	76	2	1.63	88	33.1	93	123	0.76	110	61	1	1	49	0.87	1	0	1	1	1	0	0	1	1	0	8.8	3.46	1.35	1.7	0.49	48	0.542986	91.4959	0	1	0	0	1	1	0	30.8289	31.3932	-0.564319	0.676275	80
116	LV	62	2	1.65	73	26.8	86	102	0.84	126	77	0	0	32	0.2	1	0	1	0	0	0	1	1	1	0	7.8	6.57	2.99	1.25	2.06	53	0.599548	97.7133	0	1	1	0	1	0	0	25.2041	26.9003	-1.69625	0.308586	190
117	LV	49	2	1.65	70	25.7	78	111	0.7	131	89	0	0	17	0.16	1	0	0	0	0	0	0	0	0	0	7.1	6.06	1.96	3.4	0.69	44	0.497738	113.816	0	0	0	0	0	0	0	24.9381	27.8507	-2.91262	0.132805	110
118	LV	38	1	1.73	96	32.1	108	112	0.96	129	79	1	1	38	0.45	1	0	1	0	0	0	0	0	1	0	7.3	4.8	1.41	2.36	1.81	50	0.565611	130.677	0	1	0	0	1	1	0	27.6326	31.4312	-3.79859	0.0718638	120
119	LV	47	2	1.66	69	25	67	98	0.68	119	78	0	0	35	0.16	1	0	1	0	0	0	0	0	1	0	8.05	4.87	2.51	2.43	0.81	43	0.486425	116.303	0	0	0	0	0	0	0	26.6571	30.6418	-3.98469	0.0631669	90
120	LV	60	1	1.69	80	28	95	102	0.93	149	82	0	1	32	0.16	1	0	0	0	0	0	0	0	1	0	7.7	4.29	0.88	2.3	1.14	52	0.588235	110.175	0	1	0	0	1	0	0	26.5466	27.096	-0.549367	0.68332	4550
121	LV	71	2	1.6	59	23	73	85	0.86	151	83	1	1	59	<3.00 mg/L	1	0	1	1	0	0	0	1	1	0	8.9	5.56	1.92	3.3	0.65	51	0.576923	92.8951	0	0	0	0	0	1	0	26.562	27.7219	-1.15987	0.447553	120
122	LV	32	1	1.87	94	26.9	93	107	0.87	125	90	0	1	19	0.15	1	0	1	0	0	0	0	0	1	0	8.6	6.6	1.25	4.54	1.67	56	0.633484	130.099	0	1	0	0	1	0	0	26.1246	27.9243	-1.79971	0.287233	90
123	LV	26	1	1.67	57	20.4	77	92	0.84	112	76	0	0	18	2.01	1	0	0	0	0	0	0	0	1	0	9.8	4.17	1.6	2.26	0.69	32	0.361991	170.792	0	0	0	0	0	0	0	25.8577	28.811	-2.95332	0.129111	110
124	LV	67	2	1.59	71	28.1	97	107	0.91	111	71	1	1	33	0.12	1	0	1	1	0	1	0	1	1	0	10.8	5.95	2.22	3.23	0.92	42	0.475113	101.844	0	1	0	0	1	1	0	24.7229	26.5317	-1.80885	0.285419	200
125	LV	50	1	1.7	70	24.2	91	97	0.94	123	64	0	0	23	0.2	1	0	0	0	0	0	0	0	1	0	8	5.32	1.8	3.18	0.65	57	0.644796	113.816	0	0	0	0	0	0	0	26.1142	29.2245	-3.11032	0.115798	80
126	LV	35	1	1.73	76	25.4	94	100	0.94	122	73	0	0	14	0.17	1	0	0	0	0	0	0	0	0	0	10.7	4.19	1.31	2.02	1.7	64	0.723982	120.584	0	0	0	0	0	0	0	25.3653	25.8125	-0.447141	0.733495	110
127	LV	53	2	1.65	79	29	91	107	0.85	122	72	1	1	41	1.11	1	0	1	0	0	0	0	0	0	1	6.96	4.79	2.34	2.42	0.68	48	0.542986	107.54	0	1	0	0	1	1	0	23.1741	26.0294	-2.85524	0.138193	50
128	LV	53	2	1.64	95	35.3	105	125	0.84	119	76	1	1	37	0.58	1	0	1	0	0	0	0	0	1	0	7.4	3.82	2.3	1.03	1.67	58	0.656109	101.048	0	1	0	0	1	1	1	24.5917	26.6075	-2.01586	0.247267	1230
129	LV	25	2	1.65	53	19.5	69	84	0.82	100	66	0	0	11	0.95	1	0	0	0	0	0	0	0	0	1	11.6	4.29	1.04	2.59	1.74	33	0.373303	148.09	0	0	0	0	0	0	0	24.3061	26.8805	-2.57436	0.167896	910
130	LV	43	1	1.83	97	29	104	109	0.95	110	75	1	1	41	0.44	1	0	1	0	0	0	0	0	1	0	7.2	2.62	0.58	1.84	0.5	44	0.497738	132.973	0	0	0	0	0	1	0	27.251	29.6735	-2.42255	0.186526	250
131	LV	47	2	1.73	76	25.4	82	114	0.72	96	67	0	0	27	<3.00 mg/L	1	0	0	0	0	0	0	0	0	0	8.3	4.9	1.66	2.59	0.66	40	0.452489	119.103	0	0	0	0	0	0	0	26.6475	29.4591	-2.8116	0.142437	1080
132	LV	27	1	1.99	83	21	82	102	0.8	127	77	1	1	10	1.5	1	0	0	0	0	0	0	0	1	1	7.1	2.87	1.09	1.46	0.68	42	0.475113	151.663	0	0	0	0	0	1	0	25.9265	28.5195	-2.59304	0.165736	100
133	LV	52	1	1.74	85	28.1	92	110	0.84	127	81	1	1	37	14.1	2	0	1	0	0	0	0	0	1	1	7.51	3.42	1.5	1.86	0.71	84	0.950226	91.636	0	1	0	0	1	1	0	24.4303	26.2783	-1.84806	0.277766	80
134	LV	47	1	1.87	89	25.5	96	107	0.9	123	83	0	0	19	0.22	1	0	1	0	0	0	0	0	0	0	8.1	4.35	1.04	2.61	1.13	48	0.542986	124.747	0	0	0	0	0	0	0	25.6419	27.672	-2.03008	0.244842	40
135	LV	31	2	1.71	101	34.5	99	118	0.84	124	87	0	0	17	0.34	1	0	0	0	0	0	0	0	0	0	8.2	4.02	1.79	1.9	0.72	50	0.565611	123.838	0	0	0	0	0	0	0	24.5327	30.2221	-5.68939	0.0193786	70
136	LV	42	1	1.68	82	29.1	91	102	0.89	131	91	0	1	14	0.47	1	0	1	1	0	1	0	1	0	0	9.9	3.1	0.74	1.8	0.8	56	0.633484	121.274	0	1	0	0	1	0	0	26.129	28.5105	-2.38153	0.191905	240
137	LV	67	2	1.58	70	28	79	107	0.74	149	79	1	1	57	6.17	2	0	0	1	0	0	0	1	0	0	7.4	4.34	1.95	2.23	0.81	50	0.565611	96.1669	0	1	0	0	1	1	1	24.7828	29.6059	-4.82307	0.0353274	70
138	LV	48	2	1.64	80	29.7	91	101	0.9	117	75	1	1	35	11.2	2	0	0	0	0	0	0	0	1	0	10.9	4.56	1.32	2.63	1.62	31	0.350679	128.615	0	0	0	0	0	0	1	25.5673	30.8378	-5.27056	0.0259063	90
139	LV	36	1	1.8	73	22.5	82	102	0.8	128	86	0	0	10	0.27	1	0	0	0	0	0	0	0	0	0	5.5	3.1	1.08	1.72	0.55	53	0.599548	129.39	0	0	0	0	0	0	0	30.3684	32.1112	-1.74282	0.298785	1630
140	LV	30	2	1.78	74	23.4	77	105	0.73	97	64	0	0	23	0.39	1	0	0	0	0	0	0	0	1	0	NA	4.04	1.63	2	0.85	49	0.554299	125.542	0	0	0	0	0	0	0	25.1223	28.2624	-3.14017	0.113426	500
141	LV	27	1	1.75	84	27.4	89	106	0.84	117	80	1	1	17	0.74	1	0	0	0	0	0	0	0	1	0	9.2	5.04	2.06	2.1	0.64	46	0.520362	146.097	0	0	0	0	0	1	0	25.1765	27.0171	-1.84069	0.279188	80
142	LV	44	1	1.7	70	24.2	86	99	0.87	107	77	1	1	30	1.55	1	0	1	0	0	0	0	0	1	0	8.1	4.14	1.55	2.1	1.13	50	0.565611	125.284	0	0	0	0	0	0	1	24.2467	25.3343	-1.08768	0.470517	320
143	LV	74	2	1.67	92	33	103	124	0.83	167	89	1	1	36	1.09	1	0	1	1	0	0	0	1	1	0	7.7	3.59	1.73	1.91	0.59	51	0.576923	90.958	0	1	0	0	1	0	0	24.8107	26.2976	-1.48697	0.356761	110
144	LV	58	1	1.81	71	21.7	82	97	0.85	149	89	0	1	41	0.26	1	0	1	0	0	0	0	0	1	1	7.5	4.58	1.7	2.92	0.88	54	0.61086	110.014	0	1	0	0	1	0	0	25.7099	30.5767	-4.86682	0.0342722	40
145	LV	37	1	1.88	90	25.5	91	107	0.85	134	92	0	1	16	0.13	1	0	0	0	0	0	0	0	0	0	8.2	2.5	0.69	1.45	0.77	44	0.497738	138.697	0	0	0	0	0	0	0	29.5869	31.5338	-1.94682	0.259387	30
146	LV	30	1	1.95	79	20.8	83	100	0.83	117	75	0	0	16	115	3	1	0	0	0	0	0	0	1	1	10.5	2.41	0.66	1.42	0.47	41	0.463801	149.978	0	0	0	0	0	0	0	25.47	27.5918	-2.12175	0.229768	30
147	LV	28	1	1.82	80	24.2	90	102	0.88	118	77	0	0	11	0.24	1	0	0	0	0	0	0	0	0	1	8.5	NA	NA	NA	NA	NA	NA	NA	NA	0	0	0	0	0	0	29.9068	30.2867	-0.379924	0.768478	1970
148	LV	26	1	1.86	92	26.6	93	108	0.86	120	72	0	0	13	0.09	1	0	0	0	0	0	0	0	0	0	9.5	3.89	1.2	2.18	1.67	56	0.633484	135.7	0	0	0	0	0	0	0	27.1297	30.5491	-3.41939	0.0934675	90
149	LV	24	2	1.71	65	22.2	72	101	0.71	118	81	0	0	13	0.69	1	0	0	0	0	0	0	0	1	0	8.5	4.41	1.7	2.42	0.66	50	0.565611	130.079	0	0	0	0	0	0	0	24.1626	25.8482	-1.68564	0.310864	250
150	LV	51	1	1.86	118	34.1	114	116	0.98	149	87	1	1	12	3.1	2	0	0	0	0	0	0	0	0	0	7.96	5.88	1.69	4.23	1.07	68	0.769231	105.113	0	0	0	0	0	1	0	24.2245	26.0664	-1.84199	0.278937	30
151	LV	24	2	1.65	56	20.6	66	96	0.69	128	95	0	1	16	1.32	1	0	0	0	0	0	0	0	0	1	10.2	6.11	1.33	2.02	2	38	0.429864	142.371	0	0	0	0	0	0	0	23.8079	26.7128	-2.90491	0.133517	30
152	LV	25	2	1.7	59	20.4	70	100	0.7	119	74	0	0	17	0.59	1	0	1	0	0	0	0	0	0	0	7.9	3.28	1	1.68	1.62	38	0.429864	141.374	0	0	0	0	0	0	0	24.2401	27.2189	-2.97886	0.126845	50
153	LV	25	2	1.71	62	21.2	76	97	0.78	110	79	0	0	14	0.5	1	0	0	0	0	0	0	0	0	0	7.7	3.99	0.68	2.41	0.68	39	0.441176	140.171	0	0	0	0	0	0	0	25.2024	26.2514	-1.04906	0.483284	5340
154	LV	43	2	1.63	60	22.6	71	99	0.72	127	91	0	1	16	1.6	1	0	0	0	0	0	0	0	0	1	6.7	4.2	1.06	2.57	1.24	53	0.599548	111.665	0	0	0	0	0	0	0	NA	NA	NA	NA	110
155	LV	21	1	1.85	85	24.8	87	105	0.83	132	88	1	1	15	0.71	1	0	0	0	0	0	0	0	0	1	7.9	4.5	1.25	2.4	0.78	70	0.791855	128.234	0	0	0	0	0	1	0	29.3354	31.4988	-2.16347	0.223219	120
156	LV	59	1	1.73	74	24.7	92	98	0.94	158	97	1	1	23	0.28	1	0	1	1	0	1	0	1	1	0	12.1	4.54	1.15	2.4	2.18	56	0.633484	107.623	0	1	0	0	1	1	0	24.1566	25.6282	-1.47163	0.360576	120
157	LV	23	2	1.64	60	22.3	87	99	0.88	122	90	0	1	22	1.14	1	0	0	0	0	0	0	0	1	1	7.5	3.3	1.19	1.91	0.69	44	0.497738	136.623	0	0	0	0	0	0	0	25.0381	25.7724	-0.73431	0.601105	770
158	LV	41	2	1.53	52	22.2	70	91	0.77	98	76	0	0	34	0.24	1	0	0	0	0	0	0	0	0	1	7.3	5.86	1.77	4.09	0.64	57	0.644796	110.566	0	0	0	0	0	0	0	25.071	27.0634	-1.99244	0.251314	120
159	LV	25	2	1.62	74	28.2	87	104	0.84	119	82	0	0	18	0.16	1	0	0	0	0	0	0	0	0	1	8.01	4.4	1.43	2.84	1.27	67	0.757919	109.385	0	0	0	0	0	0	0	26.275	29.2485	-2.97348	0.127319	110
160	LV	65	1	1.68	85	30.1	96	109	0.88	163	95	1	1	26	0.47	1	0	1	1	0	0	0	1	0	0	6.1	5.49	1.52	2.98	2.17	84	0.950226	83.6386	0	1	0	0	1	0	1	24.6254	27.1262	-2.50079	0.17668	280
161	LV	36	1	1.78	88	27.8	97	105	0.92	152	97	1	1	21	89	3	1	1	0	0	0	0	0	1	1	9.2	6.16	1.46	3.55	4.3	149	1.68552	51.2802	1	0	0	0	0	1	1	24.4248	25.7335	-1.30867	0.403692	280
162	LV	46	2	1.7	74	25.6	80	113	0.71	137	90	0	1	32	6.41	2	0	1	1	1	0	0	1	1	0	10.1	5.81	2.39	2.87	0.5	42	0.475113	118.033	0	0	0	0	0	0	0	25.3202	27.5694	-2.2492	0.21034	150
163	LV	47	1	1.78	83	26.2	97	100	0.97	130	88	0	0	23	NA	3	1	0	0	0	0	0	0	0	0	8.2	6.86	1.57	4.59	1.7	41	0.463801	133.096	0	0	0	0	0	0	0	24.5107	29.078	-4.56724	0.0421817	200
164	LV	55	1	1.62	71	27.1	90	100	0.9	138	85	1	1	48	1.37	1	0	1	0	0	0	0	0	1	0	6.2	5.21	2.07	3	0.57	48	0.542986	117.93	0	1	0	0	1	1	0	24.5107	27.1442	-2.63348	0.161155	80
165	LV	31	2	1.65	65	23.9	75	98	0.77	101	64	0	0	24	0.37	1	0	0	0	0	0	0	0	0	0	8.4	4.21	1.48	2.37	0.46	45	0.50905	128.206	0	0	0	0	0	0	0	30.9959	31.5893	-0.593477	0.662744	180
166	LV	55	1	1.87	128	36.6	122	126	0.97	150	86	1	1	32	0.59	1	0	1	1	0	0	0	1	1	0	7.8	3.74	1.25	2.02	0.62	65	0.735294	104.113	0	1	0	0	1	1	1	25.0886	26.2477	-1.1591	0.447792	130
167	LV	36	2	1.65	68	25	83	104	0.8	143	89	0	1	16	0.32	1	0	0	0	0	0	0	0	0	1	7.48	3.67	1.38	2.03	0.57	49	0.554299	120.361	0	0	0	0	0	0	0	25.5127	27.3429	-1.83021	0.281223	90
168	LV	21	1	1.82	79	23.8	85	100	0.85	133	73	1	1	20	0.75	1	0	0	0	0	0	0	0	1	0	7.7	NA	NA	NA	NA	80.7	0.912896	119.587	0	0	0	0	0	1	0	26.3914	27.3094	-0.917966	0.529255	120
169	LV	47	2	1.64	91	33.8	104	116	0.9	128	88	0	0	24	0.25	1	0	0	0	0	0	0	0	1	0	10.2	5.4	1.79	3.2	1.04	49	0.554299	111.411	0	0	0	0	0	0	0	25.8394	28.5657	-2.72629	0.151114	130
170	LV	26	2	1.55	52	21.6	70	90	0.78	131	80	0	0	24	0.78	1	0	1	0	0	0	0	0	1	1	6.7	5.59	1.56	3.24	0.86	49	0.554299	129.12	0	0	0	0	0	0	0	25.1728	27.6142	-2.44139	0.184106	110
171	LV	41	1	1.77	92	29.4	97	108	0.9	137	93	1	1	25	0.09	1	0	0	0	0	0	0	0	1	0	7.9	NA	NA	NA	NA	65	0.735294	114.873	0	0	1	0	1	1	1	27.3728	30.7672	-3.3944	0.095101	290
172	LV	24	2	1.64	58	21.6	82	92	0.89	103	68	0	0	16	0.33	1	0	0	0	0	0	0	0	0	0	8.4	NA	NA	NA	NA	NA	NA	NA	NA	0	0	0	0	0	0	25.7629	29.2128	-3.44992	0.0915103	160
173	LV	69	2	1.54	72	30.4	95	NA	NA	171	105	1	1	54	11.3	2	0	1	1	0	1	0	1	1	0	8.5	4.44	1.42	2.8	0.91	79	0.893665	65.7988	0	1	0	0	1	1	0	25.1949	31.012	-5.81711	0.0177367	4400
174	LV	55	2	1.69	95	33.3	103	113	0.91	130	83	1	1	25	0.03	1	0	0	0	0	0	0	0	1	0	8.12	5.55	1.96	3.81	0.7	71	0.803167	82.6016	0	0	0	0	0	1	0	25.0948	27.5708	-2.47607	0.179733	200
175	LV	35	1	1.85	82	24	87	100	0.87	129	83	0	0	17	8.59	2	0	0	0	0	0	0	0	0	1	9.2	9.69	NA	5.08	4.8	NA	NA	NA	NA	0	0	0	0	0	0	25.1619	30.1166	-4.95478	0.0322451	140
176	LV	40	1	1.67	89	31.9	107	108	0.99	131	71	1	1	29	0.8	1	0	0	0	0	0	0	0	1	0	7.5	4.38	1.27	3.03	1.54	70	0.791855	112.212	0	0	0	0	0	1	1	24.5964	29.5626	-4.9662	0.0319907	110
177	LV	72	2	1.57	68	27.6	87	99	0.88	103	66	1	1	38	0.33	1	0	1	1	0	1	0	1	1	0	8.6	3.11	1.08	1.5	0.99	67	0.757919	78.6272	0	1	0	0	1	0	1	23.8274	24.8573	-1.02986	0.489757	110
178	LV	23	1	1.8	80	24.7	82	105	0.78	108	67	0	0	13	0.55	1	0	0	0	0	0	0	0	0	0	9.1	4.33	1.4	2.7	0.95	95	1.07466	96.8108	0	0	0	0	0	0	0	27.4319	30.6555	-3.22365	0.10705	160
179	LV	40	2	1.75	56	18.3	68	90	0.76	102	64	1	1	29	KT	4	1	1	0	0	0	1	1	1	1	NA	4.49	1.67	2.46	0.79	103	1.16516	58.533	1	0	0	0	0	1	1	25.5145	29.2763	-3.76174	0.0737231	90
180	LV	50	2	1.67	84	30.1	88	110	0.8	123	89	1	1	13	0.19	1	0	0	0	1	0	0	1	0	0	8.2	5.13	2.35	2.49	0.74	83	0.938914	70.8351	0	0	0	0	0	1	0	25.5022	31.0421	-5.5399	0.0214943	70
181	LV	28	2	1.64	55	20.4	71	94	0.76	117	82	0	0	15	0.44	1	0	0	0	0	0	0	0	1	1	8.5	NA	NA	NA	NA	NA	NA	NA	NA	0	0	0	0	0	0	26.0173	27.9689	-1.95156	0.258537	80
182	LV	38	1	1.56	111	45.6	137	139	0.99	258	150	NA	1	57	0.39	1	NA	1	0	0	0	0	0	0	0	12.6	2.92	0.53	2.21	5.62	NA	NA	NA	0	0	0	0	0	0	4	NA	NA	NA	NA	NA
183	LV	38	2	1.61	103	39.7	124	130	0.95	223	132	NA	1	47	0.35	1	NA	0	0	0	0	0	0	0	0	11.1	3.35	0.79	2.36	4.37	NA	NA	NA	0	0	0	0	0	0	3	25.3473	27.0472	-1.69992	0.307804	NA
184	LV	38	1	1.66	95	34.5	111	121	0.92	188	114	NA	1	37	0.31	1	0	0	0	0	0	0	0	0	0	9.6	3.78	1.05	2.51	3.12	26	0.294118	170.971	0	0	0	0	0	0	2	NA	NA	NA	NA	NA
185	LV	38	2	1.71	87	29.8	98	112	0.88	153	96	1	1	27	0.27	1	0	1	0	0	0	0	0	0	0	8.1	4.21	1.31	2.66	1.87	60	0.678733	111.032	0	0	0	0	0	1	1	25.0072	29.1019	-4.09477	0.0585263	NA
186	LV	38	1	1.76	79	25.5	85	103	0.83	118	78	0	0	17	0.23	1	0	0	0	0	0	0	0	0	0	6.6	4.64	1.57	2.81	0.62	94	1.06335	88.2509	0	0	0	0	0	0	0	24.5492	26.3124	-1.76317	0.294601	120
187	LT	30	1	1.68	66	23.9	73	101	0.72	123	75	0	0	10	9,6 mg/24h	1	0	0	0	0	0	0	0	0	0	8.3	3.99	2.4	1.05	0.94	69	0.780543	121.092	0	0			0	0	0	19.68	20.95	-1.27	0.41466	405
188	LT	19	1	1.59	50	19.8	62	92	0.67	107.5	75	0	0	14	3 mg/24h	1	0	0	0	0	0	0	0	0	0	9.4	3.71	1.36	2.01	0.6	59	0.667421	139.515	0	0			0	0	0	19.26	21.11	-1.85	0.277392	120
189	LT	21	1	1.63	54	20.3	68	87	0.78	112.5	70	0	0	8	9 mg/24h	1	0	0	0	0	0	0	0	0	0	7.3	4.72	2.47	1.76	0.27	70	0.791855	128.234	0	0			0	0	0	19.6	21.27	-1.67	0.314253	120
190	LT	20	2	1.8	70	21.6	75	95	0.78	120	80	0	0	9	21,6 mg/24h	1	0	0	0	0	0	0	0	0	0	6.56	3.64	1.1	1.3	0.98	96	1.08597	73.345	0	0			0	0	0	19.48	20.69	-1.21	0.432269	525
191	LT	24	1	1.69	87	30.5	100	106	0.94	137.5	91	0	1	14	64 mg/24h	2	0	0	0	0	0	0	0	1	1	14	3.79	0.94	2.44	0.57	71	0.803167	124.83	0	0			0	0	0	19.27	20.97	-1.7	0.307786	150
192	LT	20	2	1.87	78	22.3	80	98	0.82	127.5	80	0	0	13	7,75 mg/24h	1	0	0	0	0	0	0	0	1	0	9.3	5.53	1.33	3.7	0.9	85	0.961538	84.9706	0	0			0	0	0	19.53	21.14	-1.61	0.327598	270
193	LT	27	1	1.63	68	25.6	79	102	0.77	113	60	0	0	28	34,45 mg/24h	2	0	0	0	0	0	0	0	1	0	9.9	3.62	1.4	1.56	0.81	69	0.780543	123.671	0	0			0	0	0	19.41	21.27	-1.86	0.275476	150
194	LT	50	1	1.7	80	27.7	87	110	0.79	139	88	1	1	16	3 mg/24h	1	0	0	0	0	0	0	0	0	0	8.1	6.67	1.67	4.23	4.23	71	0.803167	103.992	0	0			0	0	1	19.28	21.17	-1.89	0.269807	300
195	LT	37	1	1.7	57	19.7	73	95	0.77	97	65	0	0	20	1,5 mg/24h	1	0	0	0	0	0	0	0	0	0	9	6.81	3.6	2.18	0.82	81	0.91629	106.395	0	0			0	0	0	19.25	21.23	-1.98	0.25349	90
196	LT	21	1	1.66	59	21.4	80	99	0.81	111.5	78	0	0	11	286 mg/24h	2	0	0	0	0	0	0	0	1	0	8.5	4.37	1.41	2.23	1.28	53	0.599548	143.768	0	0			0	0	0	19.68	21.15	-1.47	0.360982	105
197	LT	36	1	1.64	75	27.9	85	105	0.81	122.5	75	0	0	15	0,8 mg/24h	1	0	0	0	0	0	0	0	0	0	7	5.2	2.12	2.55	0.51	69	0.780543	116.094	0	0			0	0	0	19.29	21.11	-1.82	0.283221	150
198	LT	23	1	1.65	60	22	80	96	0.83	117.5	102	0	0	8	210 mg/24h	2	0	0	0	0	0	0	0	0	0	7.5	4.49	1.73	2.32	0.62	73	0.825792	124.283	0	0			0	0	0	19.12	21.31	-2.19	0.219151	120
199	LT	54	1	1.58	65	26	85	104	0.82	167	88	1	1	14	14,7 mg/24h	1	0	0	0	0	0	0	0	1	0	7.1	4.96	2.17	2.08	1.04	71	0.803167	101.111	0	0			0	1	0	19.15	21.2	-2.05	0.241484	225
200	LT	28	2	1.71	71	24.3	84	97	0.87	150	83	1	1	9	1,85 mg/24h	1	0	0	0	0	0	0	0	1	0	10.5	5.88	1.43	4.18	1.3	74	0.780543	103.362	0	0			0	1	0	19.28	21.62	-2.34	0.19751	3690
201	LT	20	2	1.67	65	23.3	90	92	0.98	137.5	73.5	0	0	11	8,9 mg/24h	1	0	0	0	0	0	0	0	1	0	8.6	2.73	1.08	1.22	0.29	63	0.71267	122.049	0	0			0	0	0	19.6	21.54	-1.94	0.260616	240
202	LT	79	2	1.84	100	29.5	105	106	0.99	166	97	1	1	11	2 mg/24h	1	0	0	0	0	0	0	1	1	0	9.3	6.13	2.04	3.4	0.59	72	0.81448	68.6162	0	NA			0	1	0	19.18	21.51	-2.33	0.198884	240
203	LT	41	1	1.65	58	21.3	73	93	0.78	112.5	70	0	0	11	9 mg/24h	1	0	0	0	0	0	0	0	0	0	8.6	5.14	1.57	2.47	0.54	54	0.61086	123.968	0	0			0	0	0	19.3	21.33	-2.03	0.244855	240
204	LT	18	2	1.77	60	19.2	67	81	0.83	111	70	0	0	14	13,40 mg/24h	1	0	0	0	0	0	0	0	0	0	8.1	3.53	1.21	1.83	0.49	91	1.02941	79.3518	0	0			0	0	0	19.21	21.16	-1.95	0.258816	120
205	LT	35	1	1.7	74	25.6	93	101	0.92	120	78	0	0	9	22 mg/24h	1	0	0	0	0	0	0	0	0	0	9.65	6.77	1.59	4.46	0.73	64	0.723982	120.584	0	0			0	0	0	19.63	22.01	-2.38	0.192109	105
206	LT	34	1	1.62	56	21.3	72	95	0.76	115	78	0	0	11	18,9 mg/24h	1	0	0	0	0	0	0	0	0	0	7.3	5.2	1.75	2.72	0.45	77	0.871041	112.546	0	0			0	0	0	19.77	22.03	-2.26	0.208772	420
207	LT	51	1	1.68	64	22.7	79	102	0.77	131	88	0	0	10	3,8 mg/24h	1	0	0	0	0	0	0	0	0	0	7.3	5.44	1.94	2.67	0.65	67	0.757919	105.755	0	0			0	0	0	19.47	21.77	-2.3	0.203063	150
208	LT	47	2	1.79	88	27.5	97	103	0.94	130	85	1	1	20	6 mg/24h	1	0	0	0	0	0	0	0	0	0	6.47	3.29	1.57	3.27	1.08	76	0.859729	80.4752	0	0			0	1	0	19.31	21.74	-2.43	0.185565	150
209	LT	28	2	1.87	84	24	89	102	0.87	101.5	78	0	0	16	25,8 mg/24h	1	0	0	0	0	0	0	0	1	0	6.3	5.51	2	2.92	1.17	80	0.904977	86.4359	0	0			0	0	0	19.79	27.23	-7.44	0.00575886	105
210	LT	58	1	1.68	64	22.7	84	104	0.81	107	65	0	0	13	4 mg/24 h	1	0	0	0	0	0	0	0	1	0	6.4	6.11	2.57	3.39	0.35	76	0.859729	95.5975	0	NA			0	0	0	20.51	23.63	-3.12	0.115023	120
211	LT	31	2	1.76	85	27.4	93	101	0.92	137.5	90	1	1	14	134 mg/24h	2	0	0	1	0	1	0	1	1	1	7.1	3.67	0.73	2.06	2.07	72	0.81448	96.1309	0	1			1	1	1	18.91	21.17	-2.26	0.208772	180
212	LT	32	1	1.67	65	23.3	78	104	0.75	133	92	0	1	8	5,2 mg/24 h	1	0	0	0	0	0	0	0	0	0	9.9	6.6	3.19	2.4	1.41	61	0.690045	125.606	0	0			0	0	0	18.76	20.86	-2.1	0.233258	195
213	LT	19	1	1.59	57	22.5	69	95	0.73	117.5	80	0	0	15	6 mg/24h	1	0	0	0	0	0	0	0	0	0	7.6	5.2	1.97	2.69	1.34	86	0.972851	112.302	0	0			0	0	0	19.47	25.4	-5.93	0.0164018	150
214	LT	26	2	1.89	88	24.6	90	103	0.87	112.5	75	0	0	11	117 mg/24h	2	0	0	0	0	0	0	0	0	0	7.2	4.63	1.16	2.94	0.35	78	0.882353	90.3835	0	0			0	0	0	18.42	21.84	-3.42	0.0934281	1155
215	LT	50	2	1.88	110	31.1	107	106	1.01	122.5	83	1	1	16	7,65 mg/24h	1	0	0	0	0	0	0	0	1	1	9.6	4.24	0.78	2.58	1.92	86	0.972851	67.8586	0	0			0	1	0	19.09	22.35	-3.26	0.104386	240
216	LT	25	2	1.97	122	31.4	109	117	0.93	160.5	91	0	1	10	9,45 mg/24h	1	0	0	0	0	0	0	0	1	0	8	4.74	1.03	3.31	0.99	102	1.15385	65.8089	0	NA			0	0	0	18.85	21.49	-2.64	0.160428	30
217	LT	24	2	1.8	78	24.1	87	103	0.84	131	81	0	0	11	2,1 mg/24 h	1	0	0	0	0	0	0	0	0	0	NA	NA	NA	NA	NA	NA	NA	NA	NA	0			0	0	0	18.91	20.71	-1.8	0.287175	195
218	LT	24	2	1.87	78	22.3	87	95	0.92	135	80	0	0	10	4,95 mg/24h	1	0	0	0	0	0	0	0	0	0	13.59	3.78	1.12	2.29	1.52	85	0.961538	82.6163	0	0			0	0	0	18.82	20.23	-1.41	0.376312	120
219	LT	37	1	1.63	75	28.2	96	107	0.9	122.5	80	0	0	19	11,1 mg/24h	1	0	0	0	0	0	0	0	1	0	10.9	5.8	1.46	3.59	1.13	69	0.780543	115.282	0	0			0	0	0	18.84	20.82	-1.98	0.25349	150
220	LT	39	1	1.65	59	21.7	68	94	0.72	127	76.5	0	0	10	4,8 mg/24h	1	0	0	0	0	0	0	0	0	0	6.7	5.88	1.82	3.54	1.06	92	1.04072	89.9415	0	0			0	0	0	19.43	20.36	-0.93	0.524858	135
221	LT	20	2	1.82	64.7	19.5	77	92	0.84	111	70	0	0	16	148 mg/24h	2	0	0	0	0	0	0	0	0	0	6.2	5.14	1.17	3.42	1.68	87	0.984163	82.6147	0	0			0	0	0	19.38	22.77	-3.39	0.0953912	>4800
222	LT	24	1	1.66	66	24	72	100	0.72	117.5	80	0	0	12	2207 mg/24h	3	1	0	0	0	0	0	0	1	0	10	NA	NA	NA	NA	56	0.633484	137.62	0	0			0	0	0	19.32	21.5	-2.18	0.220676	60
223	LT	48	1	1.65	63	23.1	84	96	0.88	125	90	0	0	19	10,85 mg/24h	1	0	0	0	0	0	0	0	1	0	7.4	4.5	1.77	2.64	1.22	80	0.904977	99.974	0	0			0	0	0	19.42	21.63	-2.21	0.216134	75
224	LT	26	1	165.2	76.9	NA	88	103	NA	132.5	80	0	0	25	44,25 mg/24h	2	0	0	0	0	0	0	0	1	0	8.6	4.6	1.4	2.6	0.8	73	0.825792	121.691	NA	0			0	0	0	19.44	21.22	-1.78	0.291183	45
225	LT	50	2	1.7	92	30.8	109	111	0.98	119	82	0	0	11	19,6 mg/24h	1	0	0	0	0	0	0	0	0	1	7.4	5.02	0.99	2.95	2.38	92	1.04072	62.5452	0	0			0	0	0	19.39	21.2	-1.81	0.285191	60
226	LT	53	2	NA	NA	NA	NA	NA	NA	NA	NA	1	1	15	36 mg/24h	2	1	0	0	0	0	0	0	1	1	6.6	5.78	2.02	2.94	0.76	95	1.07466	58.9106	1	NA			0	0	NA	19.14	21.9	-2.76	0.147624	180
227	LT	23	2	1.75	67	21.9	77	90	0.86	144	81	0	1	10	2,1 mg/24 h	1	0	0	0	0	0	0	0	0	0	9.8	3.51	1.18	1.89	0.85	76	0.859729	95.2534	0	0			0	0	0	19.47	21.35	-1.88	0.271684	150
228	LT	18	1	1.73	63	21	72	98	0.73	109.5	65	0	0	15	3,01 mg/24h	1	0	0	0	0	0	0	0	0	0	9.6	3.75	1.46	1.95	0.49	68	0.769231	132.535	0	0			0	0	0	19.15	21.01	-1.86	0.275476	210
229	LT	60	1	1.6	72	21.5	77	95	0.81	161.5	77	1	1	50	7 mg/24h	1	0	0	0	0	0	0	0	1	0	5.6	4.45	2.73	1.32	0.3	74	0.837104	95.3027	0	0			0	1	0	19.56	20.91	-1.35	0.392292	255
230	LT	25	1	1.65	70	25.7	86	104	0.83	127.5	80	0	0	22	2,8 mg/24h	1	0	0	0	0	0	0	0	1	1	8.4	3.8	1.63	2.01	0.51	32	0.361991	171.996	0	0			0	0	0	19.1	21.15	-2.05	0.241484	120
231	LT	43	1	1.68	68	24.1	88	98	0.9	139	87	0	0	10	3,15 mg/24h	1	0	0	0	0	0	0	0	1	1	10	6.26	2.24	3.47	0.65	61	0.690045	116.266	0	0			0	0	0	19.65	20.8	-1.15	0.450625	165
232	LT	36	2	1.87	69	19.7	74	97	0.76	141	77	1	1	21	6,75 mg/24h	1	0	0	0	0	0	0	0	1	0	9	6.06	2.4	3.33	0.72	83	0.938914	78.1554	0	0			0	0	1	19.25	21.45	-2.2	0.217638	1155
233	LT	55	1	1.6	52	20.3	80	98	0.82	162	94	0	1	40	9,3 mg/24h	1	0	0	0	0	0	0	0	1	0	7.2	8.96	2.19	6.43	1.27	80	0.904977	95.177	0	0			0	0	0	19.57	20.87	-1.3	0.406126	180
234	LT	25	1	1.72	75	20	75	97	0.77	122	72	0	0	18	13,5 mg/24h	1	0	0	0	0	0	0	0	1	0	7.9	4.92	1.66	2.95	0.66	52	0.588235	140.883	0	0			0	0	0	19.44	21.32	-1.88	0.271684	120
235	LT	41	1	1.62	57	21.7	72	95	0.76	121	81	0	0	22	3 mg/24h	1	0	0	0	0	0	0	0	1	0	7.9	6.57	2.15	4.07	0.8	61	0.690045	117.911	0	0			0	0	0	19.29	21.68	-2.39	0.190782	90
236	LT	45	1	1.7	68	23.5	90	103	NA	127.5	80	0	0	25	7,6 mg/24h	1	0	0	0	0	0	0	0	1	0	5.8	4.08	2.32	1.09	0.33	68	0.769231	109.638	0	0			0	0	0	19.41	22.13	-2.72	0.151774	135
237	LT	47	1	1.59	71	28.1	81	110	0.74	127.5	80	0	0	27	26,91 mg/24h	1	0	0	0	0	0	0	0	1	0	8.4	5.14	1.69	2.67	0.56	59	0.667421	114.604	0	0			0	0	0	19.61	21.43	-1.82	0.283221	240
238	LT	53	2	1.74	78	25.8	91	99	0.92	153	85.5	1	1	29	1,8 mg/24h	1	0	0	0	0	0	0	0	1	0	9.53	4.56	1.59	2.53	0.38	81	0.91629	71.4337	0	0			0	1	0	19.23	22.05	-2.82	0.14161	180
239	LT	31	1	1.75	73	23.8	73	96	0.76	112	80	1	1	17	2 mg/24h	1	0	0	0	0	0	0	0	1	0	7.9	4.57	1.8	1.97	0.91	72	0.81448	118.159	0	0			0	0	0	19.51	21.73	-2.22	0.214641	180
240	LT	24	2	1.76	82	26.5	85	100	0.85	107.5	70	1	1	23	25,20 mg/24h	1	0	0	0	0	0	0	0	1	0	8.2	5.47	1.56	3.19	1.13	72	0.81448	100.976	0	0			0	1	0	19.13	22.83	-3.7	0.0769465	240
241	LT	37	1	1.68	82	29.1	91	113	0.81	102.5	60	0	0	23	NA	NA	NA	0	0	0	0	0	0	0	0	7.9	5.33	1.37	3.57	1.03	69	0.780543	115.282	0	1			1	0	0	19.4	21.81	-2.41	0.188156	150
242	LT	31	2	1.9	107	29.6	104	105	0.99	145	95	0	1	18	93 mg/24h	2	0	0	0	0	0	0	0	1	0	6.6	3.67	0.74	2.27	2.18	85	0.961538	78.6521	0	0			0	0	0	19.09	22.97	-3.88	0.0679209	165
243	LT	24	2	1.77	66	21.1	77	91	0.85	127.5	70	0	0	23	KT	4	1	0	0	0	0	0	0	1	0	8.6	5.27	1.45	3.01	0.79	76	0.859729	94.5866	0	0			0	0	0	19.34	22.08	-2.74	0.149685	120
244	LT	19	1	1.75	78	25.5	90	109	0.83	122	76	0	0	10	1,7 mg/24h	1	0	0	0	0	0	0	0	1	1	16	5.96	1.33	3.97	1.28	48	0.542986	151.862	0	0			0	0	0	19.17	20.73	-1.56	0.339151	300
245	LT	35	1	1.64	68	25.3	95	92	1.03	133	80	0	0	23	4,5 mg/24h	1	0	0	0	0	0	0	0	1	0	12.4	5.58	1.55	3.45	2.21	88	0.995475	97.612	0	0			0	0	0	18.99	20.57	-1.58	0.334482	240
246	LT	19	1	1.8	80	24.7	79	107	0.74	120	75	0	0	13	4,5 mg/24h	1	0	0	0	0	0	0	0	1	0	11.4	4.32	1.58	2.49	0.76	51	0.576923	148.125	0	0			0	0	0	18.71	20.09	-1.38	0.384219	270
247	LT	47	1	1.64	76	28.3	103	102	1.01	150	80	1	1	15	5,7mg/24h	1	0	0	0	0	0	0	0	1	0	8.7	6.24	2.05	3.38	1.03	46	0.520362	126.948	0	0			0	0	1	19.81	20.06	-0.25	0.840896	315
248	LT	64	1	1.7	70	24.2	94	108	0.78	148	74	1	1	52	4 mg/24 h	1	0	0	1	0	0	0	1	1	0	10.07	5.61	1.73	2.98	1.32	82	0.927602	86.7182	0	1			1	1	1	19.14	21.04	-1.9	0.267943	225
249	LT	21	1	1.67	63	22.59	75	98	0.77	120	72.5	0	0	11	68mg/24h	2	0	0	0	0	0	0	0	0	0	13.1	4.73	1.4	2.83	0.86	60	0.678733	136.621	0	0			0	0	0	19.42	20.72	-1.3	0.406126	120
250	LT	31	1	1.67	87.5	31.4	87	119	0.73	120	70	0	0	19	1,9 mg/24h	1	0	0	0	0	0	0	0	1	0	7.3	4.68	1.6	2.52	0.85	74	0.837104	116.836	0	0			0	0	0	18.84	22	-3.16	0.111878	180
251	LT	19	1	1.73	70	23.4	80	103	0.78	112.5	70	0	0	10	459 mg/24h	3	1	0	0	0	0	0	0	0	0	9.9	4.7	1.16	3.17	0.1	61	0.690045	137.616	0	0			0	0	0	18.81	20.74	-1.93	0.262429	210
252	LT	46	2	1.93	140	39.6	130	124	1.05	175	105	1	1	17	702 mg/24h	3	1	0	0	0	0	0	0	1	0	9	6.37	1.34	3.41	4.5	101	1.14253	57.4635	1	0			0	1	1	18.73	21.28	-2.55	0.170755	330
253	LT	64	2	1.77	100	32	111	106	1.05	137.5	98	1	1	21	85 mg/24h	2	0	0	0	0	0	0	1	1	0	7.1	5.46	2.31	3.02	0.78	72	0.81448	76.2409	0	0			0	1	0	19.33	22.08	-2.75	0.148651	165
254	LT	26	1	1.67	56	20.1	70	86	0.81	105	91	0	0	24	259,5 mg/24h	2	0	0	0	0	0	0	0	1	0	8.5	3.97	1.05	2.48	0.69	64	0.723982	128.453	0	0			0	0	0	19.44	23.85	-4.41	0.047039	60
255	LT	25	1	1.62	73	28.4	91	108	0.84	141	106	0	1	15	12 mg/24h	1	0	0	0	0	0	0	0	1	0	9	5.27	1.72	3.12	0.5	71	0.803167	123.956	0	0			0	0	0	19.49	21.83	-2.34	0.19751	150
256	LT	48	2	1.88	119	33.4	118	115	1.03	137.5	104	1	1	24	NA	NA	1	0	0	0	0	0	0	1	0	9.32	4.6	0.94	2.98	1.05	118	1.33484	46.9472	1	0			0	1	1	19.51	22.16	-2.65	0.15932	180
257	LT	54	2	1.68	76	26.9	95	98	0.97	132.5	80	1	1	29	NA	NA	NA	0	0	0	0	0	0	1	0	7.79	4.43	1.19	2.7	0.73	75	0.848416	77.8505	0	1			1	1	0	19.3	21.55	-2.25	0.210224	2880
258	LT	65	1	1.69	71	24.9	93	100	0.93	132.5	88	1	1	39	4640 mg/24h	3	1	0	0	0	0	0	0	1	1	6.6	4.72	1.35	2.81	0.53	80	0.904977	88.7206	0	0			0	0	1	19.31	21.84	-2.53	0.173139	255
259	LT	31	1	1.59	70	27.7	80	109	0.73	132.5	90	0	1	25	KT	4	1	0	0	0	0	0	0	1	0	7.4	6.84	1.31	4.69	1.1	70	0.791855	119.535	0	0			0	0	0	19.19	21.64	-2.45	0.183011	135
260	LT	61	2	1.68	73.7	26.1	85	90	0.94	133.5	80	1	1	31	7,5 mg/24h	1	0	0	0	0	0	0	0	1	0	7.8	5.81	1.55	3.25	1.13	82	0.927602	66.5357	0	0			0	1	0	20.85	28.69	-7.84	0.0043644	150
261	LT	54	1	1.61	68	26.2	90	102	0.88	125	70	1	1	15	2 mg/24h	1	0	1	0	1	0	0	0	1	0	9.3	5.46	1.93	2.71	1.38	50	0.565611	116.785	0	0			0	1	1	19.47	21.85	-2.38	0.192109	210
262	LT	34	1	1.69	63	22.1	74	104	0.71	120	73	0	0	21	5,97 m/24h	1	0	1	0	0	0	0	0	1	1	11.3	4.29	1.8	2.12	1.04	65	0.735294	120.662	0	0			0	0	0	19.42	21.34	-1.92	0.264255	195
263	LT	27	1	1.67	65	23.3	74	98	0.76	105	70	0	0	15	12,06 mg/l	1	0	1	0	0	0	0	0	1	0	6.7	5.1	1.83	2.76	0.63	61	0.690045	130.096	0	0			0	0	0	19.45	22.05	-2.6	0.164938	75
264	LT	38	1	157	58	NA	78	95	NA	149	90	1	1	27	22 mg/24h	1	1	1	0	0	0	0	NA	1	0	7.7	8.49	1.52	4.71	3.37	205	2.319	34.3811	0	NA			0	0	1	19.35	22.15	-2.8	0.143587	150
265	LT	25	1	1.69	66	23.1	76	97	0.78	118.5	83.5	1	1	12	KT	4	1	1	0	0	0	0	0	1	0	9.2	4.58	1.5	2.46	0.89	52	0.588235	140.883	0	0			0	1	0	19.17	21.45	-2.28	0.205898	240
266	LT	58	1	1.66	60	21.8	70	92	0.76	135	78	1	1	37	149,5 ng/24h	2	0	1	0	0	0	0	0	1	0	8.24	5.64	1.66	3.86	0.8	79	0.893665	94.0885	0	0			0	0	1	19.18	22.07	-2.89	0.134904	840
267	LT	60	1	1.66	90	32.7	99	101	0.98	127.5	80	0	0	17	1998 mg/24h	3	1	1	0	0	0	0	0	1	1	7.78	4.67	1.06	3.14	1.29	69	0.780543	98.0827	0	0			0	0	0	19.52	21.54	-2.02	0.246558	210
268	LT	53	2	1.85	91	26.6	106	103	1.03	142.5	82.5	1	1	25	24mg/24h	1	0	1	0	0	0	0	0	1	0	8.8	3.5	1.7	1.35	0.46	67.6	0.764706	NA	NA	0			0	1	0	19.47	20.89	-1.42	0.373712	345
269	LT	25	1	1.66	60	21.8	72	94	0.77	119	80	1	1	18	459 mg/24h	3	1	1	0	0	0	0	0	1	1	12.8	7.25	1.76	4.69	1.71	122	1.38009	70.5474	0	0			0	1	0	19.38	21	-1.62	0.325335	150
270	LT	30	1	1.59	61	24.1	80	100	0.8	123	80	0	0	27	6 mg/24h	1	0	1	0	0	0	0	0	1	0	9.8	7.18	2.57	3.9	1.12	90	1.0181	98.3914	0	1			1	0	0	19.25	21.18	-1.93	0.262429	30
271	LT	43	2	1.75	105	34.3	115	112	1.03	131	81	1	1	37	5,4 mg/24h	1	1	1	1	0	1	0	0	1	1	7.3	5.16	1.06	3.79	1.21	233	2.63575	21.3617	1	1			1	1	1	19.44	21.47	-2.03	0.244855	225
272	LT	36	1	1.56	67	27.8	90	104	0.87	110	107	0	0	19	10 mg/24h	1	0	1	0	0	0	0	0	1	1	6.87	5	1.49	3.03	0.48	67	0.757919	117.506	0	0			0	0	0	19.5	21.36	-1.86	0.275476	120
273	LT	64	2	1.65	54	19.8	71	85	0.84	142.5	73	1	1	38	2515 mg/24h	3	1	1	0	0	0	0	0	1	1	7.55	3.55	0.97	2.06	0.63	91	1.02941	57.441	1	0			0	1	1	19.46	20.45	-0.99	0.503478	735
274	LT	34	1	1.59	53	20.9	80	86	0.93	117.5	96	0	0	27	30,8 mg/24h	2	0	1	0	0	0	0	0	1	1	8.7	5.38	2.06	2.85	0.39	73	0.825792	115.041	0	0			0	0	0	19.27	21.43	-2.16	0.223756	135
275	LT	43	2	1.8	62	19.1	79	86	0.92	129	79	0	0	18	1,4 mg/24h	1	0	1	0	0	0	0	0	0	0	9.9	6.51	2.33	3.36	1.17	77	0.871041	81.4707	0	0			0	0	0	19.37	22.95	-3.58	0.0836205	150
276	LT	47	1	1.7	92	31.8	105	120	0.88	127.5	73	1	1	28	49,5 mg/24h	2	0	1	0	0	0	0	0	1	0	11	6.15	1.63	2.89	2.88	115	1.3009	64.9217	0	0			0	1	1	19.16	22.5	-3.34	0.0987552	285
277	LT	40	2	1.74	80	26.4	92	102	0.9	130	80	1	1	26	4 mg/24 h	1	0	1	0	0	0	0	0	1	0	9.4	3.03	1.21	1.05	0.42	80	0.904977	79.4484	0	0			0	1	1	19.4	18.62	0.78	1.71713	120
278	LT	59	1	1.7	77.5	26.8	96	107	0.9	162	84	1	1	37	2,65 mg/24h	1	0	1	0	0	0	0	0	1	0	7.73	6.32	3.11	2.95	1.09	91	1.02941	79.1924	0	0			0	1	1	19.39	21.23	-1.84	0.279322	210
279	LT	46	1	1.64	60	21.5	82	90	0.91	130.5	103	1	1	36	5,4 mg/24h	1	0	1	0	0	0	0	0	1	0	7.3	6.42	2.61	2.84	1.18	75	0.848416	104.573	0	0			0	0	0	19.16	21.63	-2.47	0.180491	240
280	LT	57	1	1.68	92	32.6	104	112	0.93	136.5	88	1	1	27	240,15 mg/24h	2	0	1	0	0	0	0	1	1	0	9.6	6.8	1.22	4.71	1.2	68	0.769231	100.775	0	1			1	1	1	19.41	21.35	-1.94	0.260616	150
281	LT	50	1	1.7	72	24.9	84	110	0.76	120	78	1	1	37	7,65 mg/24h	1	0	1	0	0	0	0	0	1	0	7.3	5.48	1.51	3.6	1.12	117	1.32353	NA	NA	0			0	0	1	19.11	21.12	-2.01	0.248273	150
282	LT	36	2	1.62	56	21.3	88	90	0.98	116.5	69	1	1	28	2,5 mg/24h	1	0	1	0	0	0	0	0	1	0	8	5.82	1.22	3.72	1.16	101	1.14253	61.6452	0	0			0	1	0	19.65	20.92	-1.27	0.41466	120
283	LT	40	1	1.55	48	20	71	90	0.79	128	74	1	1	32	19.4 mg/24h	2	0	1	0	0	0	0	0	1	0	7.7	8.5	2.61	5.04	2.53	96	1.08597	84.8327	0	1			1	1	1	19.52	21.28	-1.76	0.295248	180
284	LT	33	1	1.63	66	24.8	83	93	0.89	142	98	1	1	21	12,24 mg/24h	1	0	1	0	0	0	0	0	1	0	6.3	5.82	1.34	4.08	0.65	116	1.31222	70.885	0	0			0	1	1	19.18	20.77	-1.59	0.332171	90
285	LT	62	1	1.6	101	39.5	120	130	0.92	148	86	1	1	39	27,5 mg/24h	1	1	1	0	0	0	0	0	1	1	8.7	5.22	1.44	3.58	1.25	132	1.49321	49.4582	1	0			0	1	0	19.17	21.6	-2.43	0.185565	150
286	LT	66	2	1.68	80	28.3	98	104	0.94	169	93	1	1	51	930 mg/24h	3	1	1	0	0	0	0	0	1	1	7.4	5.21	1.28	3.2	1.19	110	1.24434	45.0358	0	0			0	1	1	19.08	21.36	-2.28	0.205898	240
287	LT	43	2	1.8	75.5	23.3	92	97	0.95	127.5	80	0	0	28	8,5 mg/24h	1	0	1	0	0	0	0	0	1	0	7.7	5.64	1.56	3.46	1.36	65	0.735294	99.99	0	0			0	0	0	19.2	21.13	-1.93	0.262429	630
288	LT	29	2	1.78	75	23.7	94	98	0.96	126	70	1	1	25	36 mg/24h	2	0	1	0	0	0	0	0	1	0	10.23	5.35	2.5	2.12	0.81	75	0.848416	92.7962	0	0			0	1	1	19.21	20.78	-1.57	0.336808	150
289	LT	45	2	1.78	75	23.7	94	98	0.96	117.5	73	1	1	36	45,5 mg/24h	2	0	1	0	0	0	0	0	1	0	7.8	3.87	1.51	2.16	0.69	73	0.825792	85.686	0	0			0	0	1	19.26	21.64	-2.38	0.192109	120
290	LT	44	2	1.83	85	25.4	90	104	NA	130	70	1	1	29	11,1 mg/24h	1	0	1	0	0	0	0	0	1	0	7.3	4.66	1.34	2.67	0.79	88	0.995475	68.8396	0	0			0	1	0	19.15	21	-1.85	0.277392	150
291	LT	34	2	1.76	76	24.5	88	103	0.85	178	80	1	1	27	11 mg/24h	1	1	1	0	0	0	0	0	1	0	10	5.31	1.93	2.81	0.86	152	1.71946	38.1397	1	1			1	1	1	19.43	21.32	-1.89	0.269807	285
292	LT	43	1	1.65	60	22	88	98	0.77	147.5	80	0	1	31	6 mg/24h	1	0	1	0	0	0	0	0	1	1	7.7	7.17	2.3	4.7	0.69	108	1.22172	72.039	0	0			0	0	0	19.72	22.31	-2.59	0.166086	75
293	LT	42	1	1.74	94	31.1	99	117	0.85	112.5	70	0	0	30	334,85 mg/24h	3	1	1	0	0	0	0	0	1	0	9.5	5.78	1.61	3.85	0.7	76	0.859729	106.969	0	0			0	0	0	19.45	21.53	-2.08	0.236514	120
294	LT	46	1	1.64	76.7	28.5	99	107	0.93	142.5	80	1	1	39	80 mg/24h	2	0	1	0	0	0	0	0	1	0	6.91	5.32	1.12	3.37	2.33	107	1.21041	71.3345	0	0			0	1	1	19.58	21.54	-1.96	0.257028	210
295	LT	29	1	1.66	70	25.6	84	105	0.8	142.5	93	1	1	18	6,6 mg/24h	1	0	1	0	0	0	0	0	1	0	8.3	4.81	1.16	3.46	1.12	89	1.00679	100.433	0	0			0	0	0	19.61	21.87	-2.26	0.208772	90
296	LT	30	1	1.68	63	22.3	80	100	0.8	111	101	0	0	19	72 mg/24h	2	0	1	0	0	0	0	0	1	0	8.7	5.37	1.77	3.82	0.78	60	0.678733	128.251	0	0			0	0	0	19.55	21.45	-1.9	0.267943	90
297	LT	33	1	1.55	79	32.5	87	110	0.79	120	83	1	1	28	44,25 mg/24h	2	0	1	0	0	0	0	0	1	0	9.8	7.4	2.02	4.47	0.7	79	0.893665	112.152	0	0			0	1	0	19.57	21.3	-1.73	0.301452	90
298	LT	33	2	1.73	99	33.1	115	104	1.12	142	90	0	1	24	3,75 mg/24h	1	0	1	0	0	0	0	0	1	1	9.6	6.53	1.49	4.34	1.46	53	0.599548	119.791	0	0			0	0	0	20	24.5	-4.5	0.0441942	90
299	LT	25	2	1.61	51	19.7	75	87	0.86	113.5	75.5	1	1	11	NA	NA	NA	1	0	0	0	0	0	1	0	13.61	4.17	1.41	2.26	2.7	64	0.723982	115.614	0	0			0	1	0	19.42	21.31	-1.89	0.269807	60
300	LT	18	2	1.72	72.2	24.4	69	111	0.62	112.5	80	0	0	16	8,4 mg/24 h	1	0	0	0	0	0	0	0	0	0	10.7	4.57	1.42	2.81	0.51	59	0.667421	128.488	0	0			0	0	0	19.42	21.34	-1.92	0.264255	90
301	LT	35	2	1.68	58	20.5	73	89	0.82	120.5	75.5	0	0	25	14,7mg/24h	1	0	1	0	0	0	0	0	0	0	10.8	4.55	1.42	2.69	0.84	NA	NA	105.8	0	0			0	0	0	19.51	21.28	-1.77	0.293209	165
302	LT	31	2	1.67	81.6	29.3	97	110	0.88	156	106	0	1	13	39,6mg/24h	2	0	0	0	0	0	0	0	1	0	9.5	4.82	1.85	2.75	0.69	60	0.678733	116.628	0	0			0	0	0	19.15	21.28	-2.13	0.228458	180
303	LT	39	1	1.8	92	28.4	109	109	1	125	85	0	0	10	3,9mg/24h	1	0	0	0	0	0	0	0	1	0	9.2	6.74	2.68	3.57	1.1	94	1.06335	87.6331	0	0			0	0	0	19.01	22.47	-3.46	0.0908733	120
304	LT	24	2	1.83	73.9	22.1	74	105	0.7	117.5	70	0	0	14	5,4 mg/24h	1	0	0	0	0	0	0	0	1	0	8.3	4.67	1.22	3.06	0.79	83	0.938914	85.0291	0	0			0	0	0	19.65	25.2	-5.55	0.0213444	705
305	LT	27	2	1.69	63	22.1	78	95	0.82	117.5	70	0	0	19	6,8 mg/24h	1	0	0	0	0	0	0	0	1	0	10	NA	NA	NA	NA	63	0.71267	116.193	0	0			0	0	0	19.19	21.22	-2.03	0.244855	150
306	LT	33	2	1.67	62	22.2	81	100	0.81	NA	NA	0	0	20	26 mg/24h	1	0	0	0	0	0	0	0	0	0	7.2	5.29	1.98	2.7	0.36	69	0.780543	99.7948	0	0			0	0	0	20.56	32.21	-11.65	0.000311172	180

## Sheet: coding
Sex	Male=1	Female=2
Hypotensive medication	1=yes	0=no
Arterial hypertension (if SBP≥140 and/or DPB≥90 mm Hg and/or hypotensive treatment)	1=yes	0=no
Albuminuria (albumine/creatinine in morning spot urine), mg/mkmol	PD - Peritoneal dialysis	KT - Kidney transplantation	<3.00 mg/L - not detectable - albumin <3.00 mg/L
Microalbuminuria level	Normoalbuminuria=1 (male<2,5 mg/mkmol; female<3,5 )	Microalbuminuria=2 (male 2,5-25; female. 3,5-35)	Macroalbuminuria=3 (male>25; female>35)	End Stage Renal Disease (dialysis, kidnay transplantation)=4
Diabetic nephropathy	1=macroalbuminuria or/and eGFR<60 or/and dyalysis/or/and kidney transplant	0=no
Diabetic retinopathy	1=no signs of retinopathy on fundus examination	2=non-proliferative	3=proliferative or post-LFC
Coronary heart disease	1=history of coronary shunting/PTCA	0=no
Stroke	1=yes	0=no
Myocardial infarction	1=yes	0=no
Peripheral artery disease (shunting, gangrene, amputation)	1=yes	0=no
Cardiovascular disease	1=yes (coronary heart disease/myocardial infarction/stroke/ peripheral artery disease)	0=no
Diabetic polineiropathy	1=yes	0=no
Smoking	Current smoker=1	Non-smoker=0
eGFR category ml/min	1=eGFR =< 59 ml/min	0=eGFR > 60 ml/min
MEDICATIONS:
Statine usage	1=yes	0=no
Fibrate usage	1=yes	0=no
Ezetimibe usage	1=yes	0=no
Angiotensin-converting enzyme inhibitor/Angiotensin II receptor blockers usage	1=yes	0=no
Beta blockers usage	1=yes	0=no
